# Supplementary material for: Environmental Surveillance through Next-Generation Sequencing to Unveil the Diversity of Human Enteroviruses beyond the Reported Clinical Cases
Source: Viruses. 2021 Jan 17;13(1):120. doi: 10.3390/v13010120 (PMC7829892; doi:10.3390/v13010120)
Supplement: Supplementary file 1 [file viruses-13-00120-s001.zip]

Archive with 2 entries (2 files):
- Figure S1.pdf
- Table_S1.xlsx
