# Supplementary material for: Environmental Surveillance through Next-Generation Sequencing to Unveil the Diversity of Human Enteroviruses beyond the Reported Clinical Cases
Source: Viruses. 2021 Jan 17;13(1):120. doi: 10.3390/v13010120 (PMC7829892; doi:10.3390/v13010120)
Supplement: Supplementary file 1 [file viruses-13-00120-s001.zip › Table_S1.xlsx]

## Sheet: Table S1
GenBank accession numbers	Location	Date
MK410178	Buenos_Aires	Oct-2011
MK410179	Buenos_Aires	Nov-2011
MK410180	Buenos_Aires	Nov-2011
MK410181	Buenos_Aires	Dec-2011
MK410182	Buenos_Aires	Dec-2011
MK410183	Buenos_Aires	Dec-2011
MK410184	Buenos_Aires	Jan-2012
MK410187	Buenos_Aires	Mar-2012
MK410188	Córdoba	Mar-2012
MK410189	Córdoba	Mar-2012
MK410186	Chaco	Feb-2012
MK410190	Chaco	Feb-2012
MK410191	Chaco	Mar-2012
MK410192	Chaco	Mar-2012
MK410193	Chaco	Mar-2012
MK410194	Chaco	Mar-2012
MK410195	Chaco	Apr-2012
MK410196	Chaco	Apr-2012
MK410118		Feb-1998
MK410119		Feb-1998
MK410120		Feb-1998
MK410121		Feb-1998
MK410122		May-1998
MK410123		May-1998
MK410124		May-1998
MK410125		May-1998
MK410126		May-1998
MK410127		Jan-2001
MK410128		Feb-2001
MK410129		Jan-2003
MK410130		Jan-2003
MK410131		Jan-2003
MK410132		Mar-2003
MK410133		Mar-2003
MK410134		Sep-2003
MK410135		Sep-2003
MK410136		Oct-2003
MK410137		Oct-2003
MK410138		Dec-2003
MK410139		Dec-2003
MK410140		Dec-2003
MK410141		Dec-2003
MK410142		Dec-2003
MK410143		Jan-2004
MK410144		Jan-2004
MK410145		Jan-2004
MK410146		Feb-2004
MK410147		Feb-2004
MK410148		Feb-2004
MK410149		Jan-2004
MK410150		Jan-2004
MK410151		Jan-2004
MK410152		Jan-2004
MK410153		Jan-2004
MK410154		Jan-2004
MK410155		Feb-2004
MK410156		Feb-2004
MK410157		Feb-2004
MK410158		Feb-2004
MK410159		Feb-2004
MK410160		Feb-2004
MK410161		Feb-2004
MK410162		Feb-2004
MK410163		Mar-2004
MK410164		Mar-2004
MK410165		Apr-2004
MK410166		Apr-2004
MK410167		Apr-2004
MK410168		Apr-2004
MK410169		Apr-2004
MK410170		May-2004
MK410171		May-2004
MK410172		May-2006
MK410173		Nov-2006
MK410174		Jan-2007
MK410175		May-2007
MK410176		May-2007
MK410177		Jan-2008
Location is only specified for cotemporal clinical isolates (in grey) regarding echovirus 30 strains detected in wastewater of this study. All sequences were reported by Lema et al (2019) [13].
